# Supplementary material for: A Brief mHealth-Based Psychological Intervention in Emotion Regulation to Promote Positive Subjective Well-Being in Cardiovascular Disease Patients: A Non-Randomized Controlled Trial
Source: Healthcare (Basel). 2022 Aug 28;10(9):1640. doi: 10.3390/healthcare10091640 (PMC9498759; doi:10.3390/healthcare10091640)
Supplement: Supplementary file 1 [file healthcare-10-01640-s001.zip]

Archive with 1 entries (1 files):
- healthcare-1866240-supplementary.pdf
